# Supplementary material for: The Intestine Harbors Functionally Distinct Homeostatic Tissue-Resident and Inflammatory Th17 Cells
Source: Immunity. 2019 Jul 16;51(1):77–89.e6. doi: 10.1016/j.immuni.2019.05.004 (PMC6642154; doi:10.1016/j.immuni.2019.05.004)
Supplement: Table S1. List of Differentially Upregulated Reporter Metabolites in SFB- and C.-rodentium-Elicited Colonic Th17 Cells (adj p < 0.05), Related to Figure 6 [file mmc2.xlsx]

## Sheet: supplementary table
Table S1, related to Figure 6
Reporter metabolite	adjusted p-value (up-regulated in C.rodentium-elicited Th17 cells)	adjusted p-value (up-regulated in SFB-elicited Th17 cells)
UTP (cytosol)	0.018892	0.99998
tRNA(ala) (cytosol)	0.018892	0.99998
L-alanyl-tRNA(ala) (cytosol)	0.018892	0.99998
tRNA(ser) (cytosol)	0.018892	0.99998
L-seryl-tRNA(ser) (cytosol)	0.018892	0.99998
tRNA(thr) (cytosol)	0.022943	0.99998
L-threonyl-tRNA(thr) (cytosol)	0.022943	0.99998
tRNA(trp) (cytosol)	0.022943	0.99998
L-tryptophanyl-tRNA(trp) (cytosol)	0.022943	0.99998
tRNA(val) (cytosol)	0.022943	0.99998
L-valyl-tRNA(val) (cytosol)	0.022943	0.99998
chondroitin sulfate A (GalNAc4S-GlcA), B (IdoA2S-GalNAc4S), and E (GalNAc4,6diS-GlcA), precursor 1 (C_g)	0.022943	0.99998
CTP (cytosol)	0.02724	0.99998
dATP (cytosol)	0.027584	0.99998
dGTP (cytosol)	0.027584	0.99998
H2O (C_l)	0.027584	0.99998
DNA (cytosol)	0.027584	0.99998
Pi (C_l)	0.027584	0.99998
beta-carboline (cytosol)	0.027584	0.99998
harman (cytosol)	0.027584	0.99998
salsolinol (cytosol)	0.027584	0.99998
(R)-1,2-dimethyl-5,6-dihydroxy-tetrahydroisoquinoline (cytosol)	0.027584	0.99998
tRNA(met) (cytosol)	0.027584	0.99998
UDP-glucuronate (C_g)	0.027584	0.99998
tRNA(tyr) (cytosol)	0.027584	0.99998
L-tyrosyl-tRNA(tyr) (cytosol)	0.027584	0.99998
tRNA(arg) (cytosol)	0.027584	0.99998
L-arginyl-tRNA(arg) (cytosol)	0.027584	0.99998
tRNA(asp) (cytosol)	0.027584	0.99998
L-aspartyl-tRNA(asp) (cytosol)	0.027584	0.99998
tRNA(cys) (cytosol)	0.027584	0.99998
L-cysteinyl-tRNA(cys) (cytosol)	0.027584	0.99998
tRNA(gly) (cytosol)	0.027584	0.99998
glycyl-tRNA(gly) (cytosol)	0.027584	0.99998
tRNA(his) (cytosol)	0.027584	0.99998
L-histidyl-tRNA(his) (cytosol)	0.027584	0.99998
tRNA(ile) (cytosol)	0.027584	0.99998
L-isoleucyl-tRNA(ile) (cytosol)	0.027584	0.99998
tRNA(lys) (cytosol)	0.027584	0.99998
L-lysyl-tRNA(lys) (cytosol)	0.027584	0.99998
tRNA(phe) (cytosol)	0.027584	0.99998
L-phenylalanyl-tRNA(phe) (cytosol)	0.027584	0.99998
tRNA(pro) (cytosol)	0.027584	0.99998
L-prolyl-tRNA(pro) (cytosol)	0.027584	0.99998
apoB48 (cytosol)	0.027584	0.99998
albumin (C_l)	0.027584	0.99998
ATP (C_l)	0.027584	0.99998
ADP (C_l)	0.027584	0.99998
antichymotrypsin (C_l)	0.027584	0.99998
antitrypsin (C_l)	0.027584	0.99998
apoB100 (C_l)	0.027584	0.99998
fibrinogen (C_l)	0.027584	0.99998
haptoglobin (C_l)	0.027584	0.99998
plasminogen (C_l)	0.027584	0.99998
prothrombin (C_l)	0.027584	0.99998
[apotransferin] (C_l)	0.027584	0.99998
apoE (C_l)	0.027584	0.99998
apoA1 (C_l)	0.027584	0.99998
STAR (C_l)	0.027584	0.99998
GM2A (C_l)	0.027584	0.99998
apocytochrome-C (C_l)	0.027584	0.99998
PPARA (C_l)	0.027584	0.99998
apoB48 (C_l)	0.027584	0.99998
N-acetyl-LTE4 (cytosol)	0.027584	0.99998
leukotriene E4 (cytosol)	0.027584	0.99998
CoA (C_n)	0.027584	0.99998
N-acetyl-LTE4 (C_n)	0.027584	0.99998
acetyl-CoA (C_n)	0.027584	0.99998
leukotriene E4 (C_n)	0.027584	0.99998
chondroitin sulfate E (GalNAc4,6diS-GlcA), precursor 4 (C_g)	0.027584	0.99998
chondroitin sulfate A (GalNAc4S-GlcA) and B (IdoA2S-GalNAc4S), precursor 3 (C_g)	0.027584	0.99998
tRNA(gln) (cytosol)	0.027762	0.99998
L-glutaminyl-tRNA(gln) (cytosol)	0.027762	0.99998
dUDP (cytosol)	0.027951	0.99998
UMP (cytosol)	0.030065	0.99998
tRNA(asn) (cytosol)	0.030536	0.99998
L-asparaginyl-tRNA(asn) (cytosol)	0.030536	0.99998
tRNA(glu) (cytosol)	0.031432	0.99998
L-glutamyl-tRNA(glu) (cytosol)	0.031432	0.99998
dTTP (cytosol)	0.031974	0.99998
GTP (cytosol)	0.036835	0.99998
mem2emgacpail heparan sulfate (ER)	0.036835	0.99998
L-methionyl-tRNA(met) (cytosol)	0.037104	0.99998
alanine (C_l)	0.042083	0.99998
arginine (C_l)	0.042083	0.99998
asparagine (C_l)	0.042083	0.99998
aspartate (C_l)	0.042083	0.99998
cysteine (C_l)	0.042083	0.99998
glutamine (C_l)	0.042083	0.99998
glycine (C_l)	0.042083	0.99998
histidine (C_l)	0.042083	0.99998
isoleucine (C_l)	0.042083	0.99998
leucine (C_l)	0.042083	0.99998
lysine (C_l)	0.042083	0.99998
methionine (C_l)	0.042083	0.99998
phenylalanine (C_l)	0.042083	0.99998
proline (C_l)	0.042083	0.99998
serine (C_l)	0.042083	0.99998
threonine (C_l)	0.042083	0.99998
tryptophan (C_l)	0.042083	0.99998
tyrosine (C_l)	0.042083	0.99998
valine (C_l)	0.042083	0.99998
dUTP (cytosol)	0.043607	0.99998
glutamate (C_l)	0.043607	0.99998
N-acetylputrescine (cytosol)	0.99999	0.04805
noradrenaline (cytosol)	0.99999	0.03633
L-dopachrome (cytosol)	0.99999	0.03633
L-dopaquinone (cytosol)	0.99999	0.03633
3-hydroxykynurenine-O-beta-D-glucoside (cytosol)	0.99999	0.03633
glutathionyl-3-hydroxykynurenine glucoside (cytosol)	0.99999	0.03633
dopamine-O-quinone (cytosol)	0.99999	0.043262
5-S-glutathionyl-dopamine (cytosol)	0.99999	0.03633
dopaminochrome (cytosol)	0.99999	0.049758
5-S-glutathionyl-aminochrome reduced (cytosol)	0.99999	0.03633
adrenochrome (cytosol)	0.99999	0.038861
5-S-glutathionyl-adrenochrome hydroquinone (cytosol)	0.99999	0.03633
noradrenochrome (cytosol)	0.99999	0.038861
5-S-glutathionyl-noradrenochrome hydroquinone (cytosol)	0.99999	0.03633
reverse triiodthyronine (cytosol)	0.99999	0.03633
3,5-diiodo-L-thyronine (cytosol)	0.99999	0.013455
5-S-glutathionyl-L-dopa (cytosol)	0.99999	0.03633
5-S-glutathionyl-dopachrome hydroquinone (cytosol)	0.99999	0.03633
NADPH (peroxisome)	0.99999	0.013455
NADP+ (peroxisome)	0.99999	0.013455
arachidonate (cytosol)	0.99999	0.042
arachidonate (ER)	0.99999	0.037481
9(10)-EpOME (cytosol)	0.99999	0.013455
O2 (ER)	0.99999	0.03633
9(10)-EpOME (ER)	0.99999	0.013455
12(13)-EpOME (cytosol)	0.99999	0.013455
12(13)-EpOME (ER)	0.99999	0.013455
7-HETE (cytosol)	0.99999	0.013455
8-HETE (cytosol)	0.99999	0.013455
9-HETE (cytosol)	0.99999	0.013455
10-HETE (cytosol)	0.99999	0.013455
11-HETE (cytosol)	0.99999	0.013455
13-HETE (cytosol)	0.99999	0.013455
16(R)-HETE (cytosol)	0.99999	0.013455
17-HETE (cytosol)	0.99999	0.013455
18-HETE (cytosol)	0.99999	0.013455
19(S)-HETE (cytosol)	0.99999	0.013455
5,6-EET (cytosol)	0.99999	0.013455
FADH2 (ER)	0.99999	0.013455
5,6-EET (ER)	0.99999	0.013455
FAD (ER)	0.99999	0.013455
8,9-EET (cytosol)	0.99999	0.013455
8,9-EET (ER)	0.99999	0.013455
14,15-EET (ER)	0.99999	0.013455
15H-11,12-EETA (cytosol)	0.99999	0.013455
11,12,15-THETA (cytosol)	0.99999	0.013455
11h-14,15-EETA (cytosol)	0.99999	0.013455
11,14,15-THETA (cytosol)	0.99999	0.013455
GSH (ER)	0.99999	0.03633
hepoxilin A3-c (cytosol)	0.99999	0.03633
hepoxilin A3-c (ER)	0.99999	0.03633
GSH (peroxisome)	0.99999	0.03633
hepoxilin A3-c (peroxisome)	0.99999	0.03633
12-oxo-c-LTB3 (ER)	0.99999	0.03633
5-oxo-6-trans-LTB4 (cytosol)	0.99999	0.040146
5-oxo-6-trans-LTB4 (C_m)	0.99999	0.040146
5-oxo-6-trans-LTB4 (peroxisome)	0.99999	0.040146
6,7-dihydro-5-oxo-LTB4 (cytosol)	0.99999	0.03633
6,7-dihydro-5-oxo-LTB4 (C_m)	0.99999	0.03633
5-oxo-6-trans-LTB4 (ER)	0.99999	0.013455
6,7-dihydro-5-oxo-LTB4 (ER)	0.99999	0.03633
6,7-dihydro-5-oxo-LTB4 (peroxisome)	0.99999	0.03633
6,7-dihydro-LTB4 (cytosol)	0.99999	0.013455
6,7-dihydro-LTB4 (C_m)	0.99999	0.013455
6,7-dihydro-LTB4 (ER)	0.99999	0.013455
6,7-dihydro-LTB4 (peroxisome)	0.99999	0.013455
5-oxo-(6E)-12-epi-LTB4 (cytosol)	0.99999	0.03633
5-oxo-(6E)-12-epi-LTB4 (C_m)	0.99999	0.03633
5-oxo-(6E)-12-epi-LTB4 (peroxisome)	0.99999	0.03633
6,7-dihydro-5-oxo-12-epi-LTB4 (cytosol)	0.99999	0.03633
6,7-dihydro-5-oxo-12-epi-LTB4 (C_m)	0.99999	0.03633
5-oxo-(6E)-12-epi-LTB4 (ER)	0.99999	0.013455
6,7-dihydro-5-oxo-12-epi-LTB4 (ER)	0.99999	0.03633
6,7-dihydro-5-oxo-12-epi-LTB4 (peroxisome)	0.99999	0.03633
estradiol-17beta (ER)	0.99999	0.013455
4-androstene-3,17-dione (ER)	0.99999	0.013455
estrone (ER)	0.99999	0.013455
testosterone (ER)	0.99999	0.016749
testosterone (cytosol)	0.99999	0.014657
4-androstene-3,17-dione (cytosol)	0.99999	0.013455
19-hydroxytestosterone (cytosol)	0.99999	0.013455
19-oxo-testosterone (cytosol)	0.99999	0.013455
estradiol-17beta (cytosol)	0.99999	0.013455
19-hydroxyandrostenedione (cytosol)	0.99999	0.013455
19-oxoandrostenedione (cytosol)	0.99999	0.013455
estrone (cytosol)	0.99999	0.03633
2-hydroxyestradiol-17beta (cytosol)	0.99999	0.03633
2-hydroxyestradiol-17beta (ER)	0.99999	0.013455
16alpha-hydroxyestrone (cytosol)	0.99999	0.013455
16alpha-hydroxyestrone (ER)	0.99999	0.013455
estrone-2,3-quinone (cytosol)	0.99999	0.03633
2-hydroxyestrone-1-S-glutathione (cytosol)	0.99999	0.03633
estrone-2,3-quinone (C_m)	0.99999	0.03633
2-hydroxyestrone-1-S-glutathione (C_m)	0.99999	0.03633
estrone-2,3-quinone (ER)	0.99999	0.03633
2-hydroxyestrone-1-S-glutathione (ER)	0.99999	0.03633
estrone-2,3-quinone (peroxisome)	0.99999	0.03633
2-hydroxyestrone-1-S-glutathione (peroxisome)	0.99999	0.03633
2-hydroxyestrone-4-S-glutathione (cytosol)	0.99999	0.03633
2-hydroxyestrone-4-S-glutathione (C_m)	0.99999	0.03633
2-hydroxyestrone-4-S-glutathione (ER)	0.99999	0.03633
2-hydroxyestrone-4-S-glutathione (peroxisome)	0.99999	0.03633
estrone-3,4-quinone (cytosol)	0.99999	0.03633
4-hydroxyestrone-2-S-glutathione (cytosol)	0.99999	0.03633
estrone-3,4-quinone (C_m)	0.99999	0.03633
4-hydroxyestrone-2-S-glutathione (C_m)	0.99999	0.03633
estrone-3,4-quinone (ER)	0.99999	0.03633
4-hydroxyestrone-2-S-glutathione (ER)	0.99999	0.03633
estrone-3,4-quinone (peroxisome)	0.99999	0.03633
4-hydroxyestrone-2-S-glutathione (peroxisome)	0.99999	0.03633
17beta-estradiol-3,4-quinone (cytosol)	0.99999	0.03633
4-hydroxy-17beta-estradiol-2-S-glutathione (cytosol)	0.99999	0.03633
17beta-estradiol-3,4-quinone (C_m)	0.99999	0.03633
4-hydroxy-17beta-estradiol-2-S-glutathione (C_m)	0.99999	0.03633
17beta-estradiol-3,4-quinone (ER)	0.99999	0.03633
4-hydroxy-17beta-estradiol-2-S-glutathione (ER)	0.99999	0.03633
17beta-estradiol-3,4-quinone (peroxisome)	0.99999	0.03633
4-hydroxy-17beta-estradiol-2-S-glutathione (peroxisome)	0.99999	0.03633
17beta-estradiol-2,3-quinone (cytosol)	0.99999	0.03633
2-hydroxy-17beta-estradiol-4-S-glutathione (cytosol)	0.99999	0.03633
17beta-estradiol-2,3-quinone (C_m)	0.99999	0.03633
2-hydroxy-17beta-estradiol-4-S-glutathione (C_m)	0.99999	0.03633
17beta-estradiol-2,3-quinone (ER)	0.99999	0.03633
2-hydroxy-17beta-estradiol-4-S-glutathione (ER)	0.99999	0.03633
17beta-estradiol-2,3-quinone (peroxisome)	0.99999	0.03633
2-hydroxy-17beta-estradiol-4-S-glutathione (peroxisome)	0.99999	0.03633
2-hydroxy-17beta-estradiol-1-S-glutathione (cytosol)	0.99999	0.03633
2-hydroxy-17beta-estradiol-1-S-glutathione (C_m)	0.99999	0.03633
2-hydroxy-17beta-estradiol-1-S-glutathione (ER)	0.99999	0.03633
2-hydroxy-17beta-estradiol-1-S-glutathione (peroxisome)	0.99999	0.03633
prostaglandin A2 (cytosol)	0.99999	0.03633
prostaglandin J2 (cytosol)	0.99999	0.03633
S-(PGJ2)-glutathione (cytosol)	0.99999	0.03633
S-(PGA2)-glutathione (cytosol)	0.99999	0.03633
delta-12-prostaglandin J2 (cytosol)	0.99999	0.03633
S-(9-deoxy-delta9,12-PGD2)-glutathione (cytosol)	0.99999	0.03633
9-deoxy-delta12-PGD2 (cytosol)	0.99999	0.03633
S-(9-deoxy-delta12-PGD2)-glutathione (cytosol)	0.99999	0.03633
prostaglandin A1 (cytosol)	0.99999	0.03633
S-(PGA1)-glutathione (cytosol)	0.99999	0.03633
retinoate (cytosol)	0.99999	0.03633
retinoate (ER)	0.99999	0.013455
9-cis-retinoate (ER)	0.99999	0.03633
18-hydroxy-all-trans-retinoate (cytosol)	0.99999	0.013455
18-hydroxy-all-trans-retinoate (ER)	0.99999	0.013455
13-cis-retinoate (cytosol)	0.99999	0.03633
13-cis-retinoate (ER)	0.99999	0.03633
(1R,2S)-naphthalene 1,2-oxide (cytosol)	0.99999	0.042
aflatoxin B1-exo-8,9-epoxide (cytosol)	0.99999	0.042
trichloroethene (cytosol)	0.99999	0.03633
4-(n-nitrosomethylamino)-1-(3-pyridyl)-1-butanone (cytosol)	0.99999	0.036112
